# Supplementary material for: Phase I Targeted Combination Trial of Sorafenib and GW5074 in Patients with Advanced Refractory Solid Tumors
Source: J Clin Med. 2022 Apr 14;11(8):2183. doi: 10.3390/jcm11082183 (PMC9031611; doi:10.3390/jcm11082183)
Supplement: Supplementary file 1 [file jcm-11-02183-s001.zip]

Archive with 1 entries (1 files):
- jcm-1645752-supplementary.pdf
